# Supplementary material for: Cholesteric Molecular Tweezer Artificial Receptor for Rapid and Highly Selective Detection of Ag+ in Food Samples
Source: Molecules. 2021 Nov 17;26(22):6919. doi: 10.3390/molecules26226919 (PMC8617623; doi:10.3390/molecules26226919)
Supplement: Supplementary file 1 [file molecules-26-06919-s001.zip]

Archive with 1 entries (1 files):
- molecules-1410809-supplementary.pdf
